# Supplementary material for: Exploring Music-Based Interventions for Executive Functioning and Emotional Well-Being in Stroke Rehabilitation: A Scoping Review
Source: NeuroSci. 2024 Nov 27;5(4):565–99. doi: 10.3390/neurosci5040041 (PMC11677499; doi:10.3390/neurosci5040041)
Supplement: Supplementary file 1 [file neurosci-05-00041-s001.zip]

Archive with 1 entries (1 files):
- neurosci-3290135-supplementary.pdf
